# Supplementary material for: An essential, kinetoplastid-specific GDP-Fuc: β-D-Gal α-1,2-fucosyltransferase is located in the mitochondrion of Trypanosoma brucei
Source: eLife. 2021 Aug 19;10:e70272. doi: 10.7554/eLife.70272 (PMC8439653; doi:10.7554/eLife.70272)
Supplement: Source data 1. [file elife-70272-supp3.zip]

Archive with 30 entries (29 files):
- Source data 1/
- __MACOSX/._Source data 1
- Source data 1/Figure 2 and figure 2 - figure supplement 2 allsource data.tiff
- __MACOSX/Source data 1/._Figure 2 and figure 2 - figure supplement 2 allsource data.tiff
- Source data 1/Figure 3 - figure supplement 1 panels A and B source data.tif
- __MACOSX/Source data 1/._Figure 3 - figure supplement 1 panels A and B source data.tif
- Source data 1/.DS_Store
- __MACOSX/Source data 1/._.DS_Store
- Source data 1/Figure 3 - figure supplement 1 panel C source data.tif
- __MACOSX/Source data 1/._Figure 3 - figure supplement 1 panel C source data.tif
- Source data 1/Figure 3- figure supplement 2 source data 2.tif
- __MACOSX/Source data 1/._Figure 3- figure supplement 2 source data 2.tif
- Source data 1/Figure 2 lanes 21-23 source data.tif
- __MACOSX/Source data 1/._Figure 2 lanes 21-23 source data.tif
- Source data 1/Figure 2 lanes 11-19 source data.tif
- __MACOSX/Source data 1/._Figure 2 lanes 11-19 source data.tif
- Source data 1/Figure 2 lanes 5-10 and Figure 2 supplement 2 source data.tif
- __MACOSX/Source data 1/._Figure 2 lanes 5-10 and Figure 2 supplement 2 source data.tif
- Source data 1/Figure 3 - figure supplement 2 source data 1.tiff
- __MACOSX/Source data 1/._Figure 3 - figure supplement 2 source data 1.tiff
- Source data 1/Figure 2 lane 20 source data.tif
- __MACOSX/Source data 1/._Figure 2 lane 20 source data.tif
- Source data 1/Figure 3 - figure supplement 1 source data.tiff
- __MACOSX/Source data 1/._Figure 3 - figure supplement 1 source data.tiff
- Source data 1/Figure 2 lanes 1-4 source data.tif
- __MACOSX/Source data 1/._Figure 2 lanes 1-4 source data.tif
- Source data 1/Figure 2 - figure supplement 1 source data 2.tiff
- __MACOSX/Source data 1/._Figure 2 - figure supplement 1 source data 2.tiff
- Source data 1/Figure 2 - figure supplement 1 source data.tif
- __MACOSX/Source data 1/._Figure 2 - figure supplement 1 source data.tif
