# Supplementary material for: An essential, kinetoplastid-specific GDP-Fuc: β-D-Gal α-1,2-fucosyltransferase is located in the mitochondrion of Trypanosoma brucei
Source: eLife. 2021 Aug 19;10:e70272. doi: 10.7554/eLife.70272 (PMC8439653; doi:10.7554/eLife.70272)
Supplement: Source data 2. [file elife-70272-supp4.zip]

Archive with 14 entries (13 files):
- source data 2/
- __MACOSX/._source data 2
- source data 2/.DS_Store
- __MACOSX/source data 2/._.DS_Store
- source data 2/Figure 5 - figure supplement 1 panels A and C source data.tif
- __MACOSX/source data 2/._Figure 5 - figure supplement 1 panels A and C source data.tif
- source data 2/Figure 5 - figure supplement 1 panel B source data.tif
- __MACOSX/source data 2/._Figure 5 - figure supplement 1 panel B source data.tif
- source data 2/Figure 5 - figure supplement 1 panel E source data.tif
- __MACOSX/source data 2/._Figure 5 - figure supplement 1 panel E source data.tif
- source data 2/Figure 5 - figure supplement 1 panel D source data.tif
- __MACOSX/source data 2/._Figure 5 - figure supplement 1 panel D source data.tif
- source data 2/Figure 5 - figure supplement 1 source data.tiff
- __MACOSX/source data 2/._Figure 5 - figure supplement 1 source data.tiff
