# Supplementary material for: An essential, kinetoplastid-specific GDP-Fuc: β-D-Gal α-1,2-fucosyltransferase is located in the mitochondrion of Trypanosoma brucei
Source: eLife. 2021 Aug 19;10:e70272. doi: 10.7554/eLife.70272 (PMC8439653; doi:10.7554/eLife.70272)
Supplement: Source data 3. [file elife-70272-supp5.zip]

Archive with 24 entries (23 files):
- Source data 3/
- __MACOSX/._Source data 3
- Source data 3/.DS_Store
- __MACOSX/Source data 3/._.DS_Store
- Source data 3/Figure 6E - source data 3.tiff
- __MACOSX/Source data 3/._Figure 6E - source data 3.tiff
- Source data 3/Figure 6E - source data 1.tif
- __MACOSX/Source data 3/._Figure 6E - source data 1.tif
- Source data 3/Figure 6F - source data 3.tif
- __MACOSX/Source data 3/._Figure 6F - source data 3.tif
- Source data 3/Figure 6F - source data 2.tif
- __MACOSX/Source data 3/._Figure 6F - source data 2.tif
- Source data 3/Figure 6E - source data 2.tif
- __MACOSX/Source data 3/._Figure 6E - source data 2.tif
- Source data 3/Figure 6D - source data 2.tif
- __MACOSX/Source data 3/._Figure 6D - source data 2.tif
- Source data 3/Figure 6F - source data 1.tif
- __MACOSX/Source data 3/._Figure 6F - source data 1.tif
- Source data 3/Figure 6D- source data 3.tiff
- __MACOSX/Source data 3/._Figure 6D- source data 3.tiff
- Source data 3/Figure 6F - source data 4.tiff
- __MACOSX/Source data 3/._Figure 6F - source data 4.tiff
- Source data 3/Figure 6D - source data.tif
- __MACOSX/Source data 3/._Figure 6D - source data.tif
